# Supplementary material for: Free and Easy Wanderer Ameliorates Intestinal Bloating‐Dependent Avoidance Behavior of Caenorhabditis elegans Through Gut‐Germline‐Neural Signaling
Source: CNS Neurosci Ther. 2025 Feb 26;31(2):e70291. doi: 10.1111/cns.70291 (PMC11862825; doi:10.1111/cns.70291)
Supplement: Supplementary file 3 — Table S1. [file CNS-31-e70291-s004.xlsx]

## Sheet: Sheet1
Table S1. The primers of the examined genes for qRT-PCR. Related to Figures 3A-E,5C,6B-D, S1B-E, and STAR Methods.
Target gene	Forward primer sequence	Reverse primer sequence	Note
tba-1	TCAACACTGCCATCGCCGCC	TCCAAGCGAGACCAGGCTTCAG	Internal control gene.
tph-1	TCAGATGGCATCCGCAATGA	CCACTTCGACGAAAACGACG	Serotonin biosynthesis pathway dependent gene.
daf-7	GGGTGCTGCTTGTATGACCT	CCAAGTTGAAGTGGTGTGCG	DAF-7/TGF-β pathway dependent gene.
npr-1	ACTCTATGCGTGGCTGAACC	TCACTTTTACGCCGGTCTCC	NPR-1/GPCR pathway dependent gene.
flp-18	CGCTGTGTTGTTTGCTTCGT	ATCGCCCCATCAAAGTCTCT	NPR-1/GPCR pathway dependent gene.
flp-21	GCGGCTGTTCATCTTGCTTT	TAAACTCTGTCACTGCCGGG	NPR-1/GPCR pathway dependent gene.
par-5	ATGTCCGATACCGTGGAAGAG	GTCCCTGCTCGGTCACTTTC	14-3-3 protein coding gene.
ctl-1	TCGTTCATGCCAAGGGAGC	GATTCTCCAGCGACCGTTGA	Lifespan-associated CTL-1 coding gene
mtl-1	TGCAAGTGCGGAGACAAATG	GTTCCCTGGTGTTGATGGGT	Lifespan-associated MTL-1 coding gene
daf-16	GGAAATGTCCGAATCGCCAG	ACCATCCATTCGTAAACTTGTGC	Lifespan-associated DAF-16 coding gene
lys-8	TCAGTCTCCGTCAAGGTC	GAAGCTGGCTCAATGAAA	p38/PMK-1 pathway dependent gene.
F08G5.6	TCATCGTTCCGAATGGTGGT	GCGATGGAAATGGACATCCTC	p38/PMK-1 pathway dependent gene.
T24B8.5	ACGAAGCAGATGTTAGAAGTGGT	TGGCAGGTTTTTGGGCATTG	p38/PMK-1 pathway dependent gene.
clec-60	CTGCAGTCTGGATGGCAGAA	CGCAAGATGCCGTTTCACAA	Immune response related genes
