# Supplementary material for: Free and Easy Wanderer Ameliorates Intestinal Bloating‐Dependent Avoidance Behavior of Caenorhabditis elegans Through Gut‐Germline‐Neural Signaling
Source: CNS Neurosci Ther. 2025 Feb 26;31(2):e70291. doi: 10.1111/cns.70291 (PMC11862825; doi:10.1111/cns.70291)
Supplement: Supplementary file 4 — Table S2. [file CNS-31-e70291-s002.xlsx]

## Sheet: Statistics for avoidance assay
Table S2. Statistics for lawn avoidance assay. Related to Figures 2-6.
Strain and treatment comparison	P value	Figure
control vs. FXT	<0.0001	Figure 2A
contol vs. 0.4 mg/mL FAEW	<0.0001
contol vs. 40 mg/mL FAEW	<0.0001
control vs. HK E.c	0.0167	Figure 2B
HK E.c vs. FXT	0.088
HK E.c vs. 0.4 mg/mL FAEW	0.0025
HK E.c vs. 40 mg/mL FAEW	<0.0001
vector RNAi control vs. vector RNAi HK E.c	<0.0001	Figure 5D
vector RNAi control vs. par-5 RNAi control	0.0008
par-5 RNAi control vs. par-5 RNAi HK E.c	0.4532
par-5 RNAi HK E.c vs. par-5 RNAi FXT	0.9982
par-5 RNAi HK E.c vs. par-5 RNAi 0.4 mg/mL FAEW	0.9706
par-5 RNAi HK E.c vs. par-5 RNAi 40 mg/mL FAEW	0.9982
N2 control vs. N2 HK E.c	<0.0001	Figure 5G
N2 control vs. glp-1 (e2141) control	<0.0001
glp-1 (e2141) control vs. glp-1 (e2141) HK E.c	<0.0001
glp-1 (e2141) HK E.c vs. glp-1 (e2141) FXT	>0.9999
glp-1 (e2141) HK E.c vs. glp-1 (e2141) 0.4 mg/mL FAEW	0.9873
glp-1 (e2141) HK E.c vs. glp-1 (e2141) 40 mg/mL FAEW	0.3889
N2-E.c vs. daf-16(mu86) I-E.c	<0.0001	Figure 6E
daf-16(mu86) I-E.cvs. daf-16(mu86) I-E.c+FXT	>0.9999
daf-16(mu86) I-E.c vs. daf-16(mu86) I+0.4 mg/mL FAEW	>0.9999
daf-16(mu86) I-E.c vs. daf-16(mu86) I+40 mg/mL FAEW	>0.9999
N2-E.c vs. daf-16(mu86) I-E.c	<0.0001	Figure 6F
N2-E.c vs. daf-16(mu86) I; muIs61-E.c	<0.0001
daf-16(mu86) I-E.c vs. daf-16(mu86) I; muIs61-E.c	<0.0001
daf-16(mu86) I; muIs61-E.c vs. daf-16(mu86) I; muIs61+FXT	0.955
daf-16(mu86) I; muIs61-E.c vs. daf-16(mu86) I; muIs61+0.4 mg/mL FAEW	<0.0001
daf-16(mu86) I; muIs61-E.c vs. daf-16(mu86) I; muIs61+40 mg/mL FAEW	<0.0001

## Sheet: Statistics for qRT-PCR (2)
Table S2. Statistics for quantitative real time PCR. Related to Figures 3-7, S1B-E.
Target gene	Strain and treatment comparison	P value	Figure
tph-1	control vs. HK E.c	0.0004	Figure 3A
	HK E.c vs. FXT	<0.0001
	HK E.c vs. 0.4 mg/mL FAEW	<0.0001
	HK E.c vs. 40 mg/mL FAEW	0.0006
daf-7	control vs. HK E.c	<0.0001	Figure 3B
	HK E.c vs. FXT	<0.0001
	HK E.c vs. 0.4 mg/mL FAEW	<0.0001
	HK E.c vs. 40 mg/mL FAEW	<0.0001
npr-1	control vs. HK E.c	<0.0001	Figure 3C
	HK E.c vs. FXT	<0.0001
	HK E.c vs. 0.4 mg/mL FAEW	<0.0001
	HK E.c vs. 40 mg/mL FAEW	<0.0001
flp-18	control vs. HK E.c	<0.0001	Figure 3D
	HK E.c vs. FXT	<0.0001
	HK E.c vs. 0.4 mg/mL FAEW	0.0011
	HK E.c vs. 40 mg/mL FAEW	<0.0001
flp-21	control vs. HK E.c	<0.0001	Figure 3E
	HK E.c vs. FXT	<0.0001
	HK E.c vs. 0.4 mg/mL FAEW	<0.0001
	HK E.c vs. 40 mg/mL FAEW	<0.0001
par-5	control vs. HK E.c	<0.0001	Figure 5C
	HK E.c vs. FXT	<0.0001
	HK E.c vs. 0.4 mg/mL FAEW	<0.0001
	HK E.c vs. 40 mg/mL FAEW	<0.0001
ctl-1	control vs. HK E.c	0.0036	Figure 6B
	HK E.c vs. FXT	0.0001
	HK E.c vs. 0.4 mg/mL FAEW	<0.0001
	HK E.c vs. 40 mg/mL FAEW	0.0002
mtl-1	control vs. HK E.c	<0.0001	Figure 6C
	HK E.c vs. FXT	<0.0001
	HK E.c vs. 0.4 mg/mL FAEW	<0.0001
	HK E.c vs. 40 mg/mL FAEW	<0.0001
daf-16	control vs. HK E.c	>0.9999	Figure 6D
	HK E.c vs. FXT	0.0051
	HK E.c vs. 0.4 mg/mL FAEW	0.199
	HK E.c vs. 40 mg/mL FAEW	0.0002
lys-8	control vs. P.a	0.0006	Figure S1B
	P.a vs. FXT	0.0114
	P.a vs. 0.4 mg/mL FAEW	0.2406
	P.a vs. 40 mg/mL FAEW	0.1027
F08G5.6	control vs. P.a	0.0269	Figure S1C
	P.a vs. FXT	0.0001
	P.a vs. 0.4 mg/mL FAEW	0.0001
	P.a vs. 40 mg/mL FAEW	0.0003
T24B8.5	control vs. P.a	0.0002	Figure S1D
	P.a vs. FXT	0.1668
	P.a vs. 0.4 mg/mL FAEW	0.048
	P.a vs. 40 mg/mL FAEW	>0.9999
T24B8.5	control vs. P.a	<0.0001	Figure S1E
	P.a vs. FXT	<0.0001
	P.a vs. 0.4 mg/mL FAEW	<0.0001
	P.a vs. 40 mg/mL FAEW	<0.0001
